# Supplementary material for: Design, Synthesis and Biological Evaluation of Novel Ketamine Derivatives as NMDAR Antagonists
Source: Molecules. 2024 May 23;29(11):2459. doi: 10.3390/molecules29112459 (PMC11173549; doi:10.3390/molecules29112459)
Supplement: Supplementary file 1 [file molecules-29-02459-s001.zip]

Archive with 1 entries (1 files):
- molecules-2986113-supplementary.pdf
